# Supplementary material for: Construction and Experimental Validation of Embedded Potential Functions for Ta-Re Alloys
Source: Molecules. 2024 Dec 18;29(24):5963. doi: 10.3390/molecules29245963 (PMC11678435; doi:10.3390/molecules29245963)
Supplement: Supplementary file 1 [file molecules-29-05963-s001.zip]

Archive with 1 entries (1 files):
- molecules-3342445-supplementary.pdf
